# Supplementary material for: Larval Rearing and Nutrition of the Polyphagous Tephritid Pest Anastrepha ludens on Artificial Diets with Calcium Alginate, Agar, or Carrageenan as Gelling Agents at Various Concentrations and across Extreme Larval Density Conditions
Source: Insects. 2023 Dec 15;14(12):952. doi: 10.3390/insects14120952 (PMC10743761; doi:10.3390/insects14120952)
Supplement: Supplementary file 1 [file insects-14-00952-s001.zip]

Archive with 3 entries (3 files):
- SupplementaryFiles/TableS1.xlsx
- SupplementaryFiles/TableS2.xlsx
- SupplementaryFiles/TableS3.xlsx
