# Supplementary material for: Larval Rearing and Nutrition of the Polyphagous Tephritid Pest Anastrepha ludens on Artificial Diets with Calcium Alginate, Agar, or Carrageenan as Gelling Agents at Various Concentrations and across Extreme Larval Density Conditions
Source: Insects. 2023 Dec 15;14(12):952. doi: 10.3390/insects14120952 (PMC10743761; doi:10.3390/insects14120952)
Supplement: Supplementary file 1 [file insects-14-00952-s001.zip › SupplementaryFiles/TableS1.xlsx]

## Sheet: Hoja1
Run	Gel content in diet (coded units)	Larval density in diet (coded units)	GelType	DietFirmness(kgF)	DietPenetrationResistance(kgF)	pH	CarbohydrateDiet(%)	LipidsDiet(%)	ProteinDiets(%)	EstimatedNoLarvaeRecovered	Pupation24h(proportion)	PupalWeight(mg)	Fliers(proportion)	DietRemovedPerLarva (g)	RelativeCarbohydrateConsumptionPerLarva(g)	RelativeLipidConsumptionPerLarva(g)	RelativeProteinConsumptionPerLarva(g)	CarbohydrateLarvae(%)	LipidsLarvae(%)	ProteinLarvae(%)	CarbohydrateLarvalExcretions(%)	LipidsLarvalExcretions(%)	ProteinLarvalExcretions(%)	UricAcidLarvalExcretions(%)	AmmoniaLarvalExcretions(%)	CarbohydrateAdultFemale(%)	LipidsAdultFemale(%)	ProteinAdultFemale(%)	CarbohydrateAdultMale(%)	LipidsAdultMale(%)	ProteinAdultMale(%)
1	0.5	0.5	Calcium-alginate	0.738	0.354	5.56	10.8105	0.510912	3.83214	543.811	0.648401	21.665	0.91	0.0960869	0.0103875	0.00049092	0.00368218	1.95674	2.9256	9.8576	0.8	6.42743	7.15789	0.192873	0.0183254	1.15566	3.64092	18.9915	0.502503	2.85432	10.2119
2	0.5	-0.5	Carrageenan	0.205		4.28	8.76047	0.916879	6.0366	249.962	0.531064	23.7921	0.89	0.191196	0.0167497	0.00175304	0.0115418	1.12816	1.67	10.1495	1.98	4.004	36.4062	0.360329	0.114291	0.202464	1.81	16.3016	0.457622	4.43974	16.8857
3	0.5	0	Agar	0.493		4.34	5.66074	0.237337	0.953318	419.797	0.689023	23.56	0.9	0.113064	0.00640027	0.000268344	0.00107786	0.863017	4.98268	10.4602	1.85	6.75602	14.0351	0.0165888	0.0685869	0.45144	2.2608	13.1751	0.448467	2.119	11.0058
4	1	1	Carrageenan	0.623	0.114	4.22	7.9689	0.19264	5.27371	682.857	0.4047	22.68	0.91	0.0805184	0.00641644	0.000155111	0.00424631	1.04849	4.83538	10.587	3.43	6.44895	16.6832	0.0534181	0.0896568	0.675349	2.9492	13.9836	0.561165	2.10294	12.8246
5	1	-1	Calcium-alginate	0.858	0.434	5.5	16.73	0.291541	2.97089	19	0.117647	22.3		1.52758	0.255564	0.00445352	0.0453826	1.09852	3.89005	5.241	4.37	5.40627	3.74269	2.90194	0.0532714	0.439133	2.70004	17.5785	0.420118	1.66141	18.2466
6	-1	1	Agar	0.179		4.08	5.30752	0.578301	0.957757	330	0.34902	22.5323	0.83	0.13998	0.00742944	0.000809503	0.00134066	1.61449	4.86074	8.64244	5.74	4.7	10.6725	0.492135	0.105877	0.850298	2.31545	15.7756	0.440823	1.55261	14.9165
7	-0.5	0	Agar	0.262		4.11	5.6	0.367544	7.36106	296	0.528	22.2548	0.54	0.160594	0.00899325	0.000590253	0.0118214	0.991477	3.92257	10.2966	3.59	9.80723	34.6199	0.0101113	0.0566199	0.322461	1.65864	12.355	0.743022	2.66448	15.2213
8	-0.5	0.5	Calcium-alginate	0.565	0.1827	6.17	7.0124	0.202204	1.87175	454.127	0.714114	21.914	0.87	0.115207	0.00807875	0.000232953	0.00215638	1.7566	5.21924	16.1783	3.88	8.37345	36.5432	0.269353	0.0134954	0.157772	3.21658	15.7571	0.807328	3.47487	17.465
9	-1	-1	Calcium-alginate	0.337		5.59	5.46	0.271828	2.31811	12	0.4	17.2		3.07244	0.167755	0.00835175	0.0712224	0.338156	1.16	2.02356	0.13	5.31875	1.46292	0.0702172	0.0021985	0.34	2.46256	23.5065	1.0898	5.15843	17.4696
10	1	0	Carrageenan	0.413		4.08	7.6285	0.507017	1.3649	380.759	0.686525	23.723	0.88	0.125301	0.00955861	0.000635299	0.00171024	1.34964	1.73751	10.9166	2.66	5.12737	38.0334	0.0802817	0.0850369	1.29339	2.14641	14.2255	1.15216	1.53741	20.2702
11	-1	1	Calcium-alginate	0.39		5.21	6.14782	0.1881	4.70903	304.299	0.580028	21.502	0.79	0.134857	0.00829074	0.000253665	0.00635043	0.115224	1.16799	1.34436	3.44	5.94148	42.5414	0.0284915	0.0319628	1.02222	3.48209	23.8578	1.48	2.35055	15.4291
12	1	-0.5	Carrageenan	0.476		4.24	8.82613	0.298014	5.14452	238.286	0.709333	22.7214	0.87	0.178328	0.0157394	0.000531441	0.0091741	0.933415	2.07415	8.19558	0.42	5.93552	26.3111	0.135896	0.101429	1.16249	0.831	8.60486	0.761935	3.61522	15.7043
13	1	-1	Carrageenan	0.549	0.1203	4.28	9.46354	0.342087	2.51279	75.2048	0.702883	23.2936	0.811321	0.501256	0.0474365	0.00171473	0.0125955	0.845993	1.64	8.22297	7.26	4.99781	50.9942	2.21184	0.900287	0.262996	1.48756	19.3157	0.405544	2.36029	20.8247
14	0	0	Calcium-alginate	0.626	0.2713	4.98	7.69603	0.265935	1.74939	334.75	0.612766	22.364	0.91	0.128357	0.00987838	0.000341346	0.00224546	2.82093	2.29408	11.2932	7.64	6.63188	24.7713	0.274495	0.0106543	0.47714	0.990349	16.6876	0.895286	1.74079	20.0145
15	1	1	Carrageenan	0.517	0.124	4.27	9.32399	0.426622	2.34365	767.342	0.667386	20.8563	0.89	0.0782537	0.00729637	0.000333848	0.00183399	1.56517	5.01585	11.4716	4.52	6.00856	18.4486	0.0918123	0.0217106	0.409057	3.83403	18.6245	0.495884	2.48016	19.9173
16	1	1	Agar	0.763	0.1465	4.2	12.0346	0.713394	7.46792	700.368	0.761663	20.364	0.85	0.0798305	0.0096073	0.000569506	0.00596167	0.890961	8.23111	13.285	2.33	6.04587	26.3374	0.00983041	0.111081	0.705978	3.55262	14.8001	0.253962	2.022	14.1526
17	-0.5	0.5	Carrageenan	0.207		4.47	8.5187	1.02391	4.70457	497.404	0.67364	22.109	0.91	0.109501	0.00932805	0.00112119	0.00515154	1.6199	4.99323	14.3823	1.89	10.795	29.7163	0.190055	0.0879965	0.433664	1.797	18.2066	0.411701	2.63947	16.3078
18	-0.5	-0.5	Calcium-alginate	0.608		5.59	8.24165	0.700413	3.22893	121.183	0.493913	21.8792	0.788732	0.343316	0.0282949	0.00240463	0.0110854	0.820518	3.06096	7.36289	8.47	11.0168	29.0058	0.483656	0.0639257	0.939264	1.32725	18.8192	0.611259	3.24707	18.6886
19	-1	0.5	Agar	0.171		4.3	5.42723	0.373494	1.49673	349.837	0.342657	23.1919	0.92	0.131355	0.00712893	0.000490603	0.00196603	1.51557	5.7139	10.0448	4.2	12.0671	12.9123	0.661783	0.129982	0.340624	1.49172	18.8943	0.399992	1.71848	15.3665
20	-0.5	-0.5	Carrageenan	0.196		4.27	7.62011	0.561342	5.48578	240.234	0.578078	22.251	0.93	0.192334	0.0146561	0.00107965	0.010551	1.25676	2.86516	7.65774	6.4	7.28708	16.9522	0.170702	0.179243	0.644962	1.15778	11.6043	0.270722	1.2008	14.3407
21	1	1	Agar	0.715		4.11	9.2267	0.333661	2.08474	784.22	0.71346	21.278	0.85	0.0766964	0.00707655	0.000255906	0.00159892	1.52272	4.58101	11.9924	9.81252	4.06687	24.1189	0.119559	0.0272116	0.97673	1.61317	16.892	0.658667	2.098	14.6705
22	-0.5	-0.5	Carrageenan	0.225		4.14	6.74583	0.322899	1.44692	197.939	0.471429	22.7049	0.67	0.23126	0.0156004	0.000746737	0.00334614	0.815082	2.85502	8.6464	7.33	3.51482	18.108	0.0405938	0.112183	1.0847	3.09078	18.0345	1.39217	5.93584	16.752
23	-0.5	-0.5	Agar	0.258		4.49	7.37267	0.470746	0.913743	247.125	0.667787	23.739	0.85	0.185184	0.013653	0.000871746	0.00169211	0.983665	2.50843	7.42829	4.67	3.57841	18.7836	0.03362	0.0588649	0.428751	1.68105	17.0156	0.990984	1.4338	14.5296
24	0	-1	Agar	0.397		4.54	8.13971	0.701127	2.04138	80.1481	0.642532	23.0574	0.875	0.51319	0.0417722	0.00359812	0.0104762	1.01544	3.49786	13.1108	0.75	5.39168	3.73526	0.0533651	0.02486	0.91	1.41292	17.4626	1.36714	1.34785	19.3607
25	0	0	Calcium-alginate	0.667	0.2814	5.23	10.1158	0.41618	2.5119	89	0.0833333	20.15		0.357145	0.0361279	0.00148637	0.00897112	1.05358	2.15609	2.10814	4.91	11.86	33.4503	1.01745	0.0202431	0.607248	1.65075	18.704	0.867922	2.2899	14.57
26	1	0	Agar	0.59	0.1235	4.09	6.05947	0.348699	2.15942	395.037	0.717439	22.095	0.68	0.117913	0.00714491	0.000411162	0.00254624	0.81775	4.11511	9.88483	4.6	5.90426	35.888	0.44004	0.113833	0.554558	2.21728	14.748	1.0178	2.13671	15.4185
27	-1	0.5	Calcium-alginate	0.378	0.156	6.24	6.48614	0.526454	1.97399	281.106	0.439253	20.5776	0.77	0.170077	0.0110314	0.000895378	0.00335731	1.62715	6.46187	9.87999	4.22	4.11284	20.1094	0.244016	0.0278386	1.17469	1.90883	15.6779	1.36312	2.66151	20.6166
28	1	-0.5	Agar	0.733	0.1505	4.03	7.25715	0.329093	6.40872	264.06	0.778971	23.768	0.84	0.16964	0.012311	0.000558275	0.0108718	0.658324	3.68544	8.79503	1.46	2.64198	18.4687	0.0713234	0.0293402	0.858526	2.23342	15.3573	0.333916	2.51965	15.7677
29	0.5	0.5	Carrageenan	0.448		4.49	2.29647	0.344535	3.72553	510.922	0.620416	22.872	0.89	0.111422	0.00255876	0.000383887	0.00415104	1.82541	7.76116	12.6448	3.02	4.64312	26.4996	0.0176947	0.0882783	0.64	3.5853	15.9605	0.978004	3.18925	16.7152
30	0	0	Carrageenan	0.357		4.28	9.31817	0.244039	2.32629	401.054	0.631739	22.959	0.87	0.124012	0.0115557	0.000302638	0.00288488	1.10532	2.46801	8.95576	5.09	4.70865	30.6693	0.0458752	0.0733962	1.02	1.86082	14.8083	0.946636	2.33443	13.8324
31	0	-1	Carrageenan	0.323		4.2	5.87157	0.644958	0.847508	67.2805	0.6201	23.05	0.809524	0.612139	0.0359421	0.00394803	0.00518792	0.566773	1.008	4.6273	0.49	4.96864	3.88	0.601621	0.0926922	1.08607	2.93671	10.663	1.11371	3.8629	16.3009
32	0	1	Carrageenan	0.273		4.03	4.36218	0.545506	2.14458	652.922	0.508719	22.177	0.95	0.0832186	0.00363014	0.000453962	0.00178469	1.43469	4.76828	9.57575	3.7	5.41211	26.3548	0.47186	0.03729	0.784201	1.74318	14.7971	1.48	1.65722	15.6345
33	0	0.5	Carrageenan	0.354		3.92	5.77194	0.303273	1.3056	413.521	0.532993	22.947	0.92	0.12162	0.00701984	0.00036884	0.00158787	1.17311	4.93709	14.4931	4.78	5.46004	38.3551	0.206439	0.0529332	1.89057	3.00415	15.4701	1.21233	2.72782	17.3453
34	-1	0	Calcium-alginate	0.376		5.35	7.89966	0.80847	6.34286	169.354	0.48304	22.6065	0.74	0.247195	0.0195276	0.0019985	0.0156793	1.25145	5.89494	9.45586	6.74	5.32503	14.3791	0.0286238	0.0302394	0.761325	1.97415	17.272	0.70769	1.83135	10.9064
35	-1	0	Agar	0.165		4.05	5.45908	0.863004	1.32286	249.295	0.39657	21.5774	0.7	0.176821	0.00965279	0.00152597	0.00233909	0.81742	5.47286	11.3398	3.51	7.16082	12.387	0.138743	0.0704635	0.775001	1.13679	18.0393	1.11443	1.86915	19.2449
36	-1	-1	Agar	0.194		4.29	5.07527	1.02203	3.52126	51	0.295455	23.0923	0.52381	0.819867	0.0416105	0.00837926	0.0288697	0.982765	3.32845	6.79054	7.34	3.45228	4.77193	0.406979	0.0362246	0.540305	1.92853	21.1724	0.706567	2.3123	16.7528
37	1	1	Calcium-alginate	0.728	0.4488	4.72	10.0129	1.06943	3.82057	268.567	0.464955	22.3511	0.66	0.134618	0.0134791	0.00143965	0.00514316	1.64647	3.002	6.25394	3.1	11.6755	20.73	0.26237	0.0113891	0.542822	1.89911	19.9159	0.291137	3.40258	16.55
38	0	1	Calcium-alginate	0.583	0.3078	4.4	6.59306	0.653111	3.31618	295.755	0.502821	23	0.82	0.143319	0.0094491	0.000936031	0.00475272	1.09132	4.46037	9.78329	2.75	4.16914	7.43525	0.104273	0.00266357	0.807575	1.73591	20.3521	0.621059	1.57138	11.0336
39	0.5	-0.5	Calcium-alginate	0.761	0.3992	5.22	10.2541	0.70687	6.39484	134.909	0.468852	20.0981	0.60241	0.251669	0.0258064	0.00177897	0.0160938	0.368729	3.25017	9.05827	5.91	4.23496	14.7264	0.216761	0.0226403	0.544466	2.29285	18.9505	0.506308	1.93333	20.1422
40	1	1	Calcium-alginate	0.875	0.4106	4.68	7.15556	0.808008	4.69982	358.688	0.535059	22.769	0.78	0.116034	0.00830286	0.000937561	0.00545337	1.06389	3.8491	13.6691	14.28	5.1887	9.43852	0.106168	0.0225262	0.849574	2.20083	17.0278	0.646291	2.05788	17.7007
41	1	-1	Agar	0.74	0.1385	3.95	8.8814	0.84838	2.80855	80.0539	0.862377	24.2483	0.789474	0.496347	0.0440826	0.00421091	0.0139402	0.66	4.35847	13.008	2.97	2.79806	17.7313	0.0389284	0.0767108	0.967743	2.78152	13.5498	1.3689	2.53459	17.5728
42	-1	1	Carrageenan	0.176		4.42	8.2381	0.889568	8.07066	500.472	0.465366	22.045	0.86	0.0995818	0.00820364	0.000885848	0.0080369	1.36977	5.02614	13.5459	1.65	3.43444	1.42947	0.0947042	0.0600241	0.675714	2.17359	15.72	1.18056	4.62819	19.2999
43	-1	-1	Agar	0.17		4.09	5.1	0.71963	4.91772	58	0.372549	23.0895	0.708333	0.75685	0.0385994	0.00544652	0.0372198	1.26433	6.13018	8.989	4.88	4.17151	3.8209	0.350356	0.0703182	0.755285	1.96209	12.6296	0.631349	1.68728	17.5572
44	0.5	0.5	Carrageenan	0.45	0.107	4.5	8.66335	1.01721	3.94789	566.176	0.560829	22.303	0.92	0.0942936	0.00816898	0.000959164	0.0037226	1.47438	5.48783	12.1718	0.87	1.98384	17.1886	0.0182152	0.0330074	0.282145	1.99421	18.5449	0.993968	1.5191	13.5197
45	0	0	Carrageenan	0.357		4	2.34	0.936116	3.10753	361.938	0.517235	22.888	0.89	0.130005	0.00304212	0.001217	0.00403995	1.5069	5.31441	10.5875	6.2	4.39281	13.9701	0.286655	0.0505013	1.55137	2.2675	12.9217	1.45659	2.3058	14.3439
46	0	-0.5	Carrageenan	0.372		4.12	5.81505	0.875815	4.66432	219.253	0.491669	22.6594	0.87	0.206935	0.0120334	0.00181237	0.00965213	0.589844	5.50841	13.8253	11.32	5.27348	11.289	0.0546928	0.123977	0.92	2.34775	14.0776	1.28069	3.28353	15.0818
47	0	0	Agar	0.451	0.103	4.02	8.45627	1.02333	1.4439	348.143	0.641395	23.144	0.89	0.143738	0.0121549	0.00147092	0.00207544	0.636779	3.93677	12.2422	4.64	3.73444	12.5319	0.0346721	0.0541353	0.8787	1.5613	13.9525	1.11579	2.65687	16.6835
48	1	-1	Agar	0.711	0.137	4.17	9.42727	0.911857	3.82766	79.3926	0.62161	23.4111	0.716981	0.445418	0.0419907	0.00406157	0.0170491	0.687123	5.53597	12.9612	5.32	9.01107	16.0199	0.380437	0.279675	0.675716	2.79812	18.6406	1.1365	3.15886	15.4166
49	1	0	Calcium-alginate	0.879	0.4238	5.24	11.2127	0.899339	4.07181	151.608	0.389692	23.2311	0.781609	0.220363	0.0247086	0.00198181	0.00897276	0.35	4.105	14.608	0.98	1.94523	0.89	0.011699	0.00193714	0.207642	2.70103	15.2362	1.14581	2.4242	16.2658
50	-0.5	-0.5	Agar	0.209		4.34	11.1765	0.762616	4.77517	208.516	0.482343	23.309	0.82	0.200732	0.0224349	0.00153081	0.00958528	0.445134	1.91832	9.70923	7.57	2.0048	11.9822	0.0670537	0.112711	0.694921	1.599	16.3082	1.12651	3.98471	12.174
51	-1	-0.5	Calcium-alginate	0.46	0.1367	5.58	6.22093	0.532343	4.53318	83.3284	0.286541	19.8235	0.548387	0.461888	0.0287337	0.00245883	0.0209382	1.03133	1.60969	13.282	8.88	9.4428	8.07392	0.83418	0.0456612	0.613745	2.28854	12.476	1.14832	2.36452	16.9993
52	0	-1	Calcium-alginate	0.623	0.2363	5.55	6.85659	0.892305	3.03388	15	0			2.26613	0.155379	0.0202208	0.0687518	0.573913	5.67686	4.41251	8.5	10.3624	22.7662	1.91811	0.0554023
53	0	1	Agar	0.356		4.61	8.56872	0.881743	2.73193	468.636	0.477598	22.296	0.84	0.108646	0.00930957	0.000957978	0.00296813	1.82279	3.56	10.2946	9.94	1.63896	11.9793	0.093678	0.0405977	1.10269	3.0752	14.6017	1.57413	7.38604	21.3725
54	0	0.5	Calcium-alginate	0.629	0.3058	5.12	5.47522	0.562789	2.45141	262.167	0.298776	21.3131	0.75	0.164908	0.00902909	0.000928085	0.00404258	2.11853	1.983	13.7741	10.59	4.971	37.306	0.139973	0.0205135	0.609451	4.22091	16.4166	1.10245	3.37747	17.3866
55	0	0.5	Calcium-alginate	0.649	0.2223	4.88	6.25709	0.626459	2.43198	201.711	0.375755	22.6407	0.601942	0.181523	0.0113581	0.00113717	0.0044146	1.2981	3.38702	19.1977	1.62	4.45607	25.986	0.0512891	0.00617639	0.554938	2.36472	12.7573	0.448002	4.65791	18.785
56	-1	0	Carrageenan	0.173		4.46	6.48452	0.47767	3.33755	341	0.496667	23.034	0.9	0.140105	0.00908511	0.000669237	0.00467606	1.67639	2.50557	15.7074	5.48	7.18534	14.2289	0.0331776	0.0364909	1.03227	1.77367	15.0393	1.00837	1.94599	14.4648
57	0	-0.5	Carrageenan	0.256		4.16	7.29609	0.874863	2.69795	194.71	0.493469	23.1013	0.78	0.222137	0.0162073	0.0019434	0.00599315	1.17771	2.5761	12.3809	1.16	4.17635	10.1891	0.244187	0.018645	1.04536	1.56933	13.0099	0.965994	4.03562	14.2862
58	1	-1	Carrageenan	0.471	0.115	4.56	6.37407	0.668233	1.33083	79.8182	0.626582	23.4533	0.826923	0.500169	0.0318811	0.00334229	0.00665637	1.10908	4.20975	11.4084	7.65	4.9184	5.17413	0.849347	0.213086	1.30116	2.163	16.1071	0.935997	1.69665	22.7142
59	-0.5	0	Calcium-alginate	0.507	0.283	5.76	5.20353	0.367997	1.69809	94.5156	0.261606	22.0143	0.6	0.405999	0.0211262	0.00149406	0.00689423	0.54	3.15066	15.572	9.83	7.02974	69.7181	0.701891	0.0994399	0.630742	2.95948	15.7544	1.21369	1.79029	16.1981
60	0.5	0	Agar	0.588	0.1115	4.5	3.74341	0.699889	2.72519	369.107	0.771091	23.962	0.77	0.129566	0.00485017	0.000906815	0.00353091	1.75278	3.157	14.4822	8.69	2.52667	15.2097	0.0173788	0.0366241	0.694823	1.83455	14.388	1.15903	1.62103	16.0771
61	0.5	0.5	Agar	0.555	0.1137	4.07	7.70684	0.685155	4.06411	423.882	0.776206	22.563	0.85	0.114614	0.00883314	0.000785285	0.00465805	0.72	2.64464	14.4146	1.26	3.30444	9.96995	0.0946055	0.0483135	1.16332	1.987	14.9001	0.680218	1.12378	9.69316
62	-1	-1	Carrageenan	0.154		4.21	7.76	0.399845	5.71879	59	0.423077	24.2727	0.88	0.681765	0.052905	0.002726	0.0389887	1.72739	1.5592	18.1487	11.13	5.20885	10.0829	0.967312	0.241497	0.617968	1.91099	13.0397	1.42	1.87506	18.8154
63	-0.5	-0.5	Calcium-alginate	0.537	0.1705	5.04	11.0765	0.453468	4.73394	147.83	0.336458	21.5548	0.522727	0.26938	0.0298379	0.00122155	0.0127523	1.79703	2.74748	12.0269	3.36	6.00713	19.314	0.0763668	0.0370096	0.397529	1.32824	9.81646	0.74224	1.27214	17.5324
64	0.5	-0.5	Agar	0.485	0.115	4.01	10.3929	0.704818	4.54829	267.675	0.820766	23.997	0.96	0.162137	0.0168507	0.00114277	0.00737448	1.59027	2.22279	9.69746	4.37	2.05118	16.1393	0.0760874	0.0157151	0.299011	2.55054	19.129	0.220099	0.986792	16.1709
65	0	-0.5	Calcium-alginate	0.69	0.3098	5.1	10.88	0.737983	1.86916	122.773	0.415093	21.778	0.525641	0.302813	0.032946	0.00223471	0.00566006	1.00131	1.94721	13.1306	7.01	7.40853	12.7363	0.106168	0.00678	0.8561	3.61719	20.3873	0.578387	3.9858	22.6468
