# Supplementary material for: Larval Rearing and Nutrition of the Polyphagous Tephritid Pest Anastrepha ludens on Artificial Diets with Calcium Alginate, Agar, or Carrageenan as Gelling Agents at Various Concentrations and across Extreme Larval Density Conditions
Source: Insects. 2023 Dec 15;14(12):952. doi: 10.3390/insects14120952 (PMC10743761; doi:10.3390/insects14120952)
Supplement: Supplementary file 1 [file insects-14-00952-s001.zip › SupplementaryFiles/TableS2.xlsx]

## Sheet: Hoja1
Response variables	Gel type
	Calcium-alginate	Agar	Carrageenan
Physical, chemical and nutritional traits of the diets
Firmness (kgF)	0.612 (0.03)	0.44 (0.05)	0.34 (0.03)
Penetration resistance (kgF)	0.29 (0.02)	0.13 (0.006)	0.12 (0.003)
Acidity (pH units)	5.30 (0.09)	4.21 (0.04)	4.25 (0.04)
Carbohydrate content (%)	8.35 (0.59)	7.43 (0.50)	7.07 (0.44)
Lipid content (%)	0.57 (0.05)	0.65 (0.05)	0.58 (0.06)
Protein content (%)	3.39 (0.300)	3.26 (0.44)	3.52 (0.41)
Production and quality parameters of flies
Estimated number of larvae recovered (No.)	202.98 (30.26)	308.11 (42.34)	349.91 (44.47)
Pupation after 24 h (proportion)	0.40 (0.04)	0.60 (0.04)	0.56 (0.02)
Pupal weight (mg)	21.56 (0.30)	22.90 (0.21)	22.81 (0.15)
Fliers (proportion)	0.72 (0.03)	0.79 (0.02)	0.87 (0.01)
Diet removal and larval and adult nutritional traits
Diet removal per larva (g)	0.50 (0.16)	0.25 (0.05)	0.22 (0.04)
Relative carbohydrate consumption per larva (g)	0.04 (0.01)	0.02 (0.003)	0.02 (0.003)
Relative lipids consumption per larva (g)	0.003 (0.001)	0.002 (0.0005)	0.001 (0.0002)
Relative protein consumption per larva (g)	0.015 (0.004)	0.008 (0.002)	0.007 (0.002)
Carbohydrates in larvae (%)	1.17 (0.14)	1.06 (0.09)	1.24 (0.07)
Lipids in larvae (%)	3.33 (0.32)	4.21 (0.32)	3.67 (0.38)
Protein in larvae (%)	9.98 (1.04)	10.85 (0.48)	11.29 (0.65)
Carbohydrates in larval excretions (%)	5.52 (0.77)	4.74 (0.58)	4.47 (0.67)
Lipids in larval excretions (%)	6.69 (0.58)	4.90 (0.61)	5.27 (0.37)
Protein in larval excretions (%)	21.01 (3.46)	15.81 (1.90)	20.95 (2.71)
Ammonia in larval excretions (%)	0.03 (0.005)	0.075 (0.012)	0.128 (0.039)
Uric acid in larval excretions (%)	0.46 (0.15)	0.17 (0.04)	0.33 (0.11)
Carbohydrates in females (%)	0.65 (0.06)	0.71 (0.05)	0.86 (0.09)
Carbohydrates in males (%)	0.82 (0.07)	0.83 (0.09)	0.95 (0.08)
Lipids in females (%)	2.43 (0.19)	2.08 (0.13)	2.20 (0.16)
Lipids in males (%)	2.67 (0.23)	2.33 (0.30)	2.79 (0.26)
Protein in females (%)	17.42 (0.74)	15.90 (0.52)	14.96 (0.58)
Protein in males (%)	16.90 (0.69)	15.67 (0.59)	16.64 (0.57)
