# Supplementary material for: Larval Rearing and Nutrition of the Polyphagous Tephritid Pest Anastrepha ludens on Artificial Diets with Calcium Alginate, Agar, or Carrageenan as Gelling Agents at Various Concentrations and across Extreme Larval Density Conditions
Source: Insects. 2023 Dec 15;14(12):952. doi: 10.3390/insects14120952 (PMC10743761; doi:10.3390/insects14120952)
Supplement: Supplementary file 1 [file insects-14-00952-s001.zip › SupplementaryFiles/TableS3.xlsx]

## Sheet: Hoja1
DIET	Larvae recovered per g of diet	Pupation afeter 24 h (proportion)	Pupal yields (pupae per g of diet)	Pupal weight (mg)	Adult emergence (%)
pH4.8	3.16667	0.288421	0.912694	19.867	97
pH4.8	3.06667	0.397826	1.21712	21.765	98
pH4.8	2.89333	0.495392	1.43239	21.402	98
pH4.8	2.54667	0.298429	0.759399	20.914	97
pH6.1	2.49333	0.644385	1.60451	21.675	99
pH6.1	2.45333	0.535326	1.31335	21.803	100
pH6.1	2.28667	0.667638	1.52638	22.5	99
pH6.1	2.12	0.562893	1.19286	22.533	95
